# Supplementary material for: Bridging Brain and Cognition: A Multilayer Network Analysis of Brain Structural Covariance and General Intelligence in a Developmental Sample of Struggling Learners
Source: J Intell. 2021 Jun 15;9(2):32. doi: 10.3390/jintelligence9020032 (PMC8293355; doi:10.3390/jintelligence9020032)
Supplement: Supplementary file 1 [file jintelligence-09-00032-s001.zip]

Archive with 1 entries (1 files):
- jintelligence-1108256-supplementary.pdf
